# Supplementary material for: A 5-km-thick reservoir with > 380,000 km3 of magma within the ancient Earth's crust
Source: Sci Rep. 2022 Sep 19;12:15651. doi: 10.1038/s41598-022-19915-w (PMC9485162; doi:10.1038/s41598-022-19915-w)
Supplement: Supplementary file 3 — Supplementary Information 3. [file 41598_2022_19915_MOESM3_ESM.kml]

This attachment was removed because it contains data that could pose a security risk.
