# Supplementary material for: A 5-km-thick reservoir with > 380,000 km3 of magma within the ancient Earth's crust
Source: Sci Rep. 2022 Sep 19;12:15651. doi: 10.1038/s41598-022-19915-w (PMC9485162; doi:10.1038/s41598-022-19915-w)
Supplement: Supplementary file 7 — Supplementary Information 7. [file 41598_2022_19915_MOESM7_ESM.xls]

## Sheet: Sheet1
			Table 1. Modal analyses of rocks and composition of cumulus plagioclase and orthopyroxene from the Main zone of the Bushveld Complex (Gruenewaldt, 1971)
Samples	Zone	Subzone	Rock types	Height	Modal composition of rocks									An-content in Pl					Mg-number in Opx
				above MR	Opx	Cpx	Pl	Ap	Opaque	Bt	K-Fsp	Qu	Others	An Pl_2Ɵ	An Pl_2Ɵ	An Pl_2V	An Pl_ext.angles	An average	Opx Fs_2V	Opx En
				m	vol. %	vol. %	vol. %	vol. %	vol. %	vol. %	vol. %	vol. %	vol. %	mol.%	mol.%	mol.%	mol.%	mol.%	mol.%	mol.%
PB4093	Main	A	Hyp gabbro, inv Pig	93.5	8.5	14.6	76.3					0.6	0.6				71	71
PB4089.5	Main	A	Hyperite, inver Pig	94.5	13.7	5.4	78.8		0.2	0.2	0.1	1.6	2.1	69	70	69		69.3333	34	66
PB4076	Main	A	An hyperite, inver Pig	99	9.2	8.9	80.8			0.3		0.8	1.1
PB4049	Main	A	Hyperite	107	23.5	10.1	64			1		1.35	2.35	68	68	69		68.3333	30	70
PB3883	Main	A	Fine-grained norite	158	31.7	2.5	65.8							72	71	70		71	25	75
PB3832	Main	A	Fine-grained norite	173	27.4	3	69.6
PB3801	Main	A	Spotted An	182	6.5	4.1	84.9		0.2			4.3	4.5
PB3701	Main	A	spotted hyperite	213	28.4	10.7	60.9							72	72	70		71.3333	25	75
PB3573	Main	A	spotted norite	252	21.5	4.4	74					0.1	0.1	73		69		71	26	74
PB3549	Main	A	Fine-grained feld Pyroxenite	259	55.3	8.5	36.2
PB3521	Main	A		267										70		69		69.5	26	74
PB3496	Main	A	Hyperite	276	28.3	9.3	61.8			0.3		0.3	0.6
PB3448	Main	A		291										69	70	67		68.6667	27	73
PB3372	Main	A	Hyperite	314	22.1	13.7	63.8					0.4	0.4	69		67		68	27	73
PB3331.5	Main	A	Hyp gabbro	326	14.8	16.9	67.5					0.8	0.8	68	68	68		68	27	73
PB3245	Main	A	Hyp gabbro	352	12.9	22.8	63.7					0.6	0.6	68	68	68		68	28	72
PB3166	Main	A	Hyperite	376	21.4	20	58.3			0.1		0.1	0.2	68	68	67		67.6667	27	73
PB3051	Main	A	Hyperite	411	20.4	20.2	57.5			0.5		1.4	1.9
PB2951	Main	A	Hyp gabbro	441	16.9	18.4	64.5					0.2	0.2
PB2829	Main	A	Hyp gabbro	470	11.9	26.2	61.1			0.1		0.6	0.7	68		66	68	67.3333	28	72
PB2731	Main	A	Hyp gabbro, top of "porphyritic norite"	515	19.9	23.8	55.4			0.1		0.8	0.9	66		68		67	30	70
PB2633	Main	A	Norite banding	538	13.1	2.8	83.5			0.2		0.4	0.6	68		71	69	69.3333	29	71
PB2461	Main	A	Hyperite	591	20.8	17	61.7			0.2		0.3	0.5
PB2371	Main	A	Hyp gabbro	618	9.4	24.3	63.2			0.8	0.1	2.1	3	67	67	67		67	30	70
PB2276	Main	A	Norite	640	22.7	3.9	72.7		0.1	0.2		0.4	0.7	68		73	70	70.3333	29	71
PB2273	Main	A		642										68		71		69.5	29	71
PB2127	Main	A	Spotted norite	692	26.9	7.7	62.4		0.1	0.5		2.4	3
PB2015	Main	A	Hyperite	727	24.2	10.6	62.3		0.1	0.8		1.5	2.4	68	68	69		68.3333	32	68
PB1702	Main	A	Hyperite	821	18.5	10.5	69.8		0.1	0.4		0.6	1.1	67	68	70		68.3333	33	67
PB1677	Main	A	Feld pyroxenite	830	31.1	42.8	23.1			0.9		2	2.9	67	68	67		67.3333	32	68
PB1651	Main	A	Hyperite	835	17	15.1	63.8		0.1	1.1		2.6	3.8	67	68	66		67	32	68
PB1611	Main	A	Hyp gabbro	848	9.4	24.9	64.2		0.2	0.1		1.2	1.5	67	68	66		67	33	67
PB1572	Main	A	Hyperite	860	14.3	8.5	74.8			0.5		1.4	1.9	66	67	68		67	33	67
PB1281	Main	A	Hyperite	948	21.7	16.7	60.3			0.6		0.6	1.2	65	67	66		66	30	70
PB1101	Main	A	Hyp gabbro	1005	7.3	23.5	68.7					0.5	0.5				65	65
PB942	Main	A	An hyperite	1045	8.3	6.4	83.7			0.4		1.2	1.6	64	65	64		64.3333	34	66
PB837	Main	A	Feld pyroxenite	1080	35.1	26.6	34.8			0.4		3.1	3.5	64	65	64		64.3333	30	70
PB801	Main	A	Norite	1095	21.3	7.9	69.6			0.4		0.8	1.2
PB717	Main	A	Norite	1115	30.1	6.5	62.9			0.2		0.3	0.5	62	66	65	64	64.25	33	67
PB601	Main	A	Gabbro	1150	1.3	48.4	49.9			0.2		0.2	0.4				71	71
PB538	Main	A		1170										72		71		71.5	27	73
PB524	Main	A		1176										72	69	70		70.3333	29	71
PB490	Main	A	Hyperite	1185	20	16	63.3			0.1		0.6	0.7	68	68	66		67.3333	32	68
PB397	Main	A	Hyperite, inver Pig	1210	22.8	7.7	68.1			0.3		1.1	1.4	68	67	66		67	32	68
PB297	Main	A	Norite, inver Pig	1240	27.8	7	63.4		0.1	0.3		1.4	1.8	64	65	64		64.3333	32	68
PB216	Main	A	Hyp gabbro	1260	9.4	23	67.2			0.1		0.3	0.4	64	65	66		65	33	67
PB189	Main	A	Norite, inver Pig	1270	14.6	4.1	80.8			0.1		0.3	0.4	63	65	64		64	35	65
PB109	Main	A		1296										64	65	65		64.6667	33	67
PB81	Main	A	Hyp gabbro, inver Pig	1305	9.7	23.5	65.6			0.1		1.1	1.2	63	65	63		63.6667	32	68
G570	Main	A	Norite, inver Pig	1325	26.7	5.5	66.3			0.5		1	1.5	62		63	62	62.3333	34	66
G571	Main	A	Norite, inver Pig	1350	23.8	6	67.1		0.1	1		1.7	2.8	62	65	63	64	63.5	33	67
G572	Main	A	Norite, inver Pig	1405	29.3	7.1	60.4			0.9		2.3	3.2	64	65	64		64.3333	34	66
G573	Main	A	Hyp gabbro, inver Pig	1425	12.4	16.9	68.4			0.5		1.7	2.2	64	65	61		63.3333	36	64
G574	Main	A	Hyperite, inver Pig	1450	10.4	4.5	83.9		0.1			0.9	1	64	65	63		64	35	65
G575	Main	B	Hyp gabbro, inver Pig	1465	13.6	18.9	67					0.4	0.4			63		63	33	67
G576	Main	B		1490										63	65	67		65	34	66
G577	Main	B	Hyp gabbro, inver Pig	1515	9.9	11.9	77.8					0.4	0.4	62	64	64	63	63.25	36	64
G578	Main	B	Hyp gabbro, inver Pig	1560	8.1	16.2	75					0.7	0.7	62		63	62	62.3333	34	66
G579	Main	B	Hyp gabbro, inver Pig	1580	13.1	24.3	61.6			0.1		0.9	1	62	65	63		63.3333	36	64
G580	Main	B	Hyp gabbro, inver Pig	1640	19.5	18.9	61.4					0.2	0.2	62	64	63	64	63.25	36	64
G581	Main	B	Hyp gabbro, inver Pig	1680	13.7	20.1	65.4					0.8	0.8
G582	Main	B	Hyp gabbro, inver Pig	1720	8.7	13.6	77.1					0.6	0.6
G583	Main	B	Hyp gabbro, inver Pig	1740	13	16.2	70.3			0.2		0.3	0.5			63	61	62	38	62
G501	Main	B	Hyp gabbro, inver Pig	1790	15.6	22	61			0.2		1.2	1.4	62	64	62		62.6667	38	62
G584	Main	B	Hyp gabbro, inver Pig	1880	14	21.9	61.6			0.6	0.4	1.5	2.5	60	63	61	61	61.25	38	62
G585	Main	B	Hyp gabbro, inver Pig	1950	12.5	24.8	61.4			0.4		0.8	1.2
G586	Main	B	Hyp gabbro, inver Pig	1960	18.8	19.7	59.7			0.6		1.2	1.8	61	64	60		61.6667	37	63
G587	Main	B	Hyp gabbro, inver Pig	1980	13.6	35.4	47.6			0.2		0.5	0.7	62	64	62		62.6667	37	63
G587X	Main	B	Hyp gabbo, inver Pig	2010	13.4	20.4	65.2			0.2		0.8	1
G587A	Main	B	Hyp gabbro, inver Pig	2065	17.9	23.1	59							64	65	64	63	64	36	64
G587B	Main	B	Hyp gabbro, inver Pig	2100	11.4	20.1	68		0.2			0.3	0.5	62	64	61		62.3333	38	62
G587C	Main	B	Hyp gabbro, inver Pig	2150	15.7	21.7	61.5					1	1	62	64	61		62.3333	38	62
G587D	Main	B	Hyp gabbro, inver Pig	2215	13.1	18.1	68.6					0.2	0.2	62	64	61		62.3333	37	63
G588	Main	B	Hyp gabbro, inver Pig	2260	14.3	26.4	59.1					0.2	0.2	63	64	61		62.6667	38	62
G589	Main	B	Hyperite, inver Pig	2290	21.7	12.8	65.4							62	63	60		61.6667	38	62
G590	Main	B	Hyperite, inver Pig	2310	22.8	7.7	68.6		0.1	0.2		0.6	0.9
G591	Main	B	Gabbro, inver Pig	2335	7.6	24.3	67.5			0.1		0.5	0.6	60	62	60		60.6667	37	63
G592	Main	B	Hyperite, inver Pig	2385	20.5	11.3	68.2							60	62	60		60.6667	36	64
G593	Main	B	Hyp gabbro	2430	21.1	22	56.9							60	62	60		60.6667	36	64
G594	Main	B	Gabbro, inver Pig	2470	7.4	25.3	67.3							59	61	60		60	37	63
G595	Main	B	Norite, inver Pig	2510	33.4	2.9	63.7							58	61	58		59	39	61
G435	Main	B	Hyp gabbro	2580	8.6	13.2	77.9					0.3	0.3	57	61	58	58	58.5	39	61
G488	Main	B	Hyperite	2675	21.2	7.3	70.4					0.8	0.8	57	61	58	57	58.25	42	58
G489	Main	B	Hyp gabbro	2795	16.8	23.4	59.6		0.1			0.1	0.2	57	61	58	57	58.25	40	60
G490	Main	B	Hyperite	3020	21	19.6	59.3									55	56	55.5	44	56
G512	Main	B	Fine-grained norite	3170	30.4	8.7	60.9							65	68	64	65	65.5	33	67
G513	Main	B	Fine-grained norite	3175	33.4	5.9	60.7							64	67			65.5
G514	Main	B	Fine-grained norite	3185	31.4	7.1	61.5							64	65	64		64.3333	32	68
G515	Main	B	Fine-grained hyperite	3200	24.9	13.7	61.4							62	65		64	63.6667
G517	Main	B	Fine-grained norite	3220	28.4	3.3	68.3							61	64	63	64	63	33	67
G518	Main	B	Hyperite, inver Pig	3245	25.7	13.8	60.5							64	66	65	64	64.75	32	68
G426	Main	C	Feld pyroxenite	3250	58.7	26.3	15							65		65		65	27	73
G520	Main	C	Norite	3260	28.6	5.9	65.5							69	68	71		69.3333	28	72
G522	Main	C	Hyp gabbro	3270	15.2	22.4	62.3					0.1	0.1	68	68	69		68.3333	31	69
G523	Main	C	Gabbro	3280	5.8	24.5	69.7							68	68			68
G524	Main	C	Gabbro	3295	4.3	30.9	64.6					0.2	0.2	72	71	69	71	70.75	31	69
G525	Main	C	Hyp gabbro	3335	10.8	26.9	62.1					0.2	0.2	70		70		70	31	69
G526	Main	C	Hyp gabbro	3350	20	20.9	59.1
G527	Main	C	Hyp gabbro	3365	18.9	22.3	58.8							72	71	72		71.6667	27	73
G528	Main	C	Hyperite	3380	32	13.2	54.7					0.1	0.1
G529	Main	C	Hyperite	3395	32.6	23	44.22					0.2	0.2	70		71		70.5	27	73
G530	Main	C	Hyperite	3410	30.9	13.7	55.2					0.2	0.2	72				72
G531	Main	C	Norite	3435	33.1	4.9	61.8					0.2	0.2	70	70	72	71	70.75	28	72
G532	Main	C	Hyp gabbro	3445	25.2	28.3	46.5							72				72
G533	Main	C	Hyp gabbro	3450	6.2	14.3	79.4							72		73		72.5	29	71
G535	Main	C	Hyp gabbro	3470	16.1	25.8	58.1							73		73		73	26	74
G537	Main	C	Hyp gabbro	3506	14.8	36	49.1					0.1	0.1	72		74		73	28	72
G538	Main	C	Hyperite	3535	23.4	23.1	53.4					0.1	0.1	70			71	70.5
G539	Main	C	Hyp gabbro	3565	17.4	23.5	58.9					0.2	0.2			70		70	29	71
G540	Main	C	Hyp gabbro	3585	14.3	24.4	60					0.7	0.7	72	70		69	70.3333
G541	Main	C	Hyperite	3600	12.7	5.6	81.7							69		71	71	70.3333	28	72
G542	Main	C	Hyp gabbro	3620	14.9	28.1	55.9	0.1	0.1			0.5	0.7
G543	Main	C	Hyp gabbro	3650	12.1	25.2	62.7							72		71	71	71.3333
G597	Main	C	Hyp gabbro, inver Pig	3715	9.3	21.4	68.9		0.1			0.2	0.3	64	65	67	65	65.25	36	64
G598	Main	C	Hyp gabbro, inver Pig	3735	14.8	24.4	60.8							64	65	64		64.3333	33	67
G412	Main	C	Hyp gabbro, inver Pig	3760	13.6	19.7	66.6					0.1	0.1
G599	Main	C	Gabbro, inver Pig	3775	4.3	37.5	58.2
G600	Main	C	Gabbro, inver Pig	3785	6.3	29	64.6					0.1	0.1	61	63	64	62	62.5	36	64
G601	Main	C	Hyp gabbro, inver Pig	3800	20.9	22.4	56.5		0.1			0.1	0.2
G602	Main	C	Hyp gabbro, inver Pig	3820	21.4	25.4	53		0.1			0.1	0.2	60	62	63	62	61.75	37	63
G413	Main	C	Hyp gabbro, inver Pig	3840	15.8	28.2	56
G603	Main	C	Hyp gabbro, inver Pig	3855	19.3	24.1	56.6							60	62	60		60.6667	37	63
G411	Main	C	Hyp gabbro, inver Pig	3895	16.9	26.5	56.3					0.2	0.2	60	62	61		61	37	63
G605	Main	C	Hyperite, inver Pig	3905	18.9	18.2	62.9							60	62	60		60.6667	38	62
G410	Main	C	Norite, inver Pig	3920	26.5	1.4	72.1							60	61			60.5	37	63
G607	Main	C	Hyperite	3935	19.6	7.2	73		0.2				0.2
